# Supplementary material for: Neurocognitive Outcomes After Extracranial Surgery and General Anesthesia in Patients with a History of Mild-to-Moderate Traumatic Brain Injury: Systemic Review and Meta-Analysis
Source: Biology (Basel). 2025 May 31;14(6):640. doi: 10.3390/biology14060640 (PMC12189922; doi:10.3390/biology14060640)
Supplement: Supplementary file 1 [file biology-14-00640-s001.zip]

Archive with 1 entries (1 files):
- biology-3605215-supplementary.pdf
